# Supplementary material for: Endobronchial Valve Treatment of Tuberculous Cavities in Patients with Multidrug-Resistant Pulmonary Tuberculosis: A Randomized Clinical Study
Source: Pathogens. 2022 Aug 10;11(8):899. doi: 10.3390/pathogens11080899 (PMC9414730; doi:10.3390/pathogens11080899)
Supplement: Supplementary file 1 [file pathogens-11-00899-s001.zip]

Archive with 1 entries (1 files):
- pathogens-1838886-supplementary.xlsx
