# Supplementary material for: Endobronchial Valve Treatment of Tuberculous Cavities in Patients with Multidrug-Resistant Pulmonary Tuberculosis: A Randomized Clinical Study
Source: Pathogens. 2022 Aug 10;11(8):899. doi: 10.3390/pathogens11080899 (PMC9414730; doi:10.3390/pathogens11080899)
Supplement: Supplementary file 1 [file pathogens-11-00899-s001.zip › pathogens-1838886-supplementary.xlsx]

## Sheet: Multiple logistic regressio
Case No	Gender#	Age	Disease course	The number of EBVs	The number of cavities	Changes of cavitiy*	cavity closure time	Adverse events ψ	Time to SCC	linezolid ψ	Recurrence ψ
1	0	33	178	3	3	3	12	1	16	1	1
2	0	37	22	5	2	1		0		1	0
3	1	22	38	5	4	3	47	1	49	1	0
4	1	38	79	2	1	2		0	41	0	0
5	0	27	30	2	2	3	4	0	2	0	0
6	1	33	12	1	2	2		0	1	0	0
7	1	22	22	4	1	3	1	1	5	1	0
8	0	26	56	7	2	3	10	0	21	0	1
9	0	28	53	5	3	2	51	1	53	1	0
10	1	37	204	3	3	2	22	0	27	0	0
11	1	38	25	5	4	1		0	45	0	0
12	1	26	30	2	1	3	15	0	26	0	0
13	1	30	36	7	7	1	23	1	20	1	0
14	0	28	18	1	1	3	22	0	23	1	0
15	0	29	31	1	2	3	1	0	3	1	1
16	0	32	32	2	1	3	15	0	16	1	0
17	0	70	12	3	4	3	18	0		0	0
18	1	47	26	2	2	1		0	34	0	0
19	0	30	36	5	5	3	12	1	13	0	0
20	1	46	168	3	5	2		0	12	0	1
21	1	29	14	3	1	3	1	0	8	1	0
22	1	35	37	3	1	3	11	0	10	0	0
23	1	29	192	2	1	1		0	16	1	0
24	1	19	12	2	1	3	13	0	17	1	0
25	1	51	31	1	2	3	2	0	4	1	1
26	1	24	21	2	1	0	7	0	1	0	0
27	1	49	49		1	3	2	0	3	1	0
28	1	24	22	1	1	3	10	0	18	0	0
29	1	22	60	2	3	1	23	0	21	0	0
30	0	29	69	2	3	1		0		1	0
31	0	20	13	2	3	3	2	0	6	0	0
32	1	35	53	1	1	1		0	4	0	0
33	0	53	21	2	1	3	1	0	6	1	0
#:Female 0; Male 1
*: 0 means no change in cavity size; 1 means that the cavity shrinks < 50% after EBV treatment; 2 means that the cavity shrinks 50-99% after EBV treatment; 3 means that the cavity is closed.
ψ: YES=1, NO=0
